# Supplementary material for: L‑RNA Aptamer-Based Tools for G‑Quadruplex Structure: Identification, Characterization, and Application
Source: Acc Chem Res. 2025 Sep 30;58(21):3247–58. doi: 10.1021/acs.accounts.5c00468 (PMC12590471; doi:10.1021/acs.accounts.5c00468)
Supplement: Supplementary file 1 [file ar5c00468_si_001.xlsx]

## Sheet: Table S1
Supporting Information for Publication
L-RNA aptamer-based tools for G-quadruplex structure: identification, characterization and application
Danyang Jia,†,* Kun Zhangb,† Maryana Yarshova b,† Chun Kit Kwokb,c,*
aState Key Laboratory of Radiation Medicine and Protection, School of Radiation Medicine and Protection, Collaborative Innovation Center of Radiological Medicine of Jiangsu Higher Education Institutions, Soochow University, Suzhou 215123, China
bDepartment of Chemistry and State Key Laboratory of Marine Environmental Health, City University of Hong Kong, Tat Chee Avenue, Kowloon Tong Hong Kong SAR 999077, China
cShenzhen Research Institute of City University of Hong Kong, Shenzhen 518057, China
Table S1. Summary of G-quadruplex-targeting L-RNA aptamers developed by the Kwok lab
Publication year	Journal	Title	Authors	DOI	Aptamer type (L-DNA/L-RNA/conjugate)	Aptamer name	Full name	SELEX target	Identification method	Pool type (5'-3')*	Aptamer sequence (5'-3' or N term - C term)	GC content	Length (nt or aa)	Binding buffer	Affinity, Kd	Method for Kd	IC50	Method for IC50	IC50 testing conditions	Application
2025	Org. Biomol. Chem.	G4-SLSELEX-Seq-driven discovery of a G4-specific targeting L-RNA aptamer with unique structural features	Tian-Ying Wu, Chun Kit Kwok	10.1039/D5OB00526D	L-RNA	L-Apt.G3	TW-L-Apt.G3	c-kit 1 D-dG4	G4-SLSELEX-Seq	TTCTAATACGACTCACTATAGGTTACCAGCCTTCACTGCCGATGCT-(N18)-AGCATCGGCACCACGGTCGGTCACAC	CGAUGCUGACGCGGGCGGGAGGGAGAGCAUCG	0.7188	32	25 mM Tris-HCl (pH 7.5), 10 mM MgCl2, 150 mM KCl	8.8 ± 1.5 nM	Electrophoretic mobility-shift assay (EMSA)	124.4 ± 12.9 nM	Competitive inhibition with EMSA	In vitro	L-Apt.G3 binds to parallel and antiparallel dG4s and disrupts interactions of G4s with G4BP.
2025	Nucleic Acids Res.	A novel L-RNA aptamer to regulate the pUG fold RNA-induced gene expression in vivo	Shiau Wei Liew, Dong Cao, Riley J Petersen, Samuel E Butcher, Scott G Kennedy, Chun Kit Kwok	10.1093/nar/gkaf137	L-RNA	L-apt3.1	SWL-L-apt3.1	poly(UG) (pUG) fold D-rG4	G4-SELEX-Seq	TTCTAATACGACTCACTATAGGTTACCAGCCTTCACTGC-(N30)-GCACCACGGTCGGTCACAC	GCCGCACUGGUGGGUCGGUGGGAAGCGGC	0.7586	29	25 mM Tris-HCl (pH 7.5), 1 mM MgCl2, 150 mM KCl	13.5 ± 2.8 nM (EMSA) 35.9 ± 6.3 nM (MST)	Electrophoretic mobility-shift assay (EMSA); Microscale thermophoresis (MST)	10.7 ± 1.1 μM	Competitive inhibition with EMSA	In vitro	L-apt3.1 binds to non-canonical rG4 called poly(UG) (pUG) fold. Aptamer's interaction with the target was confirmed both in vivo and in vitro.
2025	Angew. Chem. Int. Ed.	Pre-defined stem-loop structure library for the discovery of L-RNA aptamers that target RNA G-quadruplexes	Danyang Ji, Bo Wang, Kwok Wai Lo, Chi Man Tsang, Chun Kit Kwok	10.1002/anie.202417247	L-RNA	L-Apt1-12	DJ-L-Apt1-12	EBNA1 D-rG4	G4-SLSELEX-Seq	TTCTAATACGACTCACTATAGGTTACCAGCCTTCACTGC GCCCT-(N15)-AGGGC GCACCACGGTCGGTCACAC	GCCCUAUUGGAGGCUUGGGCAGGGC	0.68	25	25 mM Tris-HCl (pH 7.5), 1 mM MgCl2, 150 mM KCl	107.4±10.4 nM (EMSA) 105.6±30.6 nM (MST)	Electrophoretic mobility-shift assay (EMSA); Microscale thermophoresis (MST)	N/A	N/A	N/A	L-Apt1-12 can inhibit EBNA1 mRNA translation and subsequently downregulate EBNA1 protein level.
2024	Nucleic Acids Res.	Selective recognition of RNA G-quadruplex in vitro and in cells by L-aptamer–D-oligonucleotide conjugate	Haizhou Zhao, Hill Lam Lau, Kun Zhang, Chun Kit Kwok	10.1093/nar/gkae1034	L-RNA aptamer-DNA antisense conjugate	L-Apt.4–1c-ASO15nt(APP)	HZ-L-Apt.4–1c-ASO15nt(APP)	APP 3′-UTR D-rG4	N/A	N/A	Hexynyl-GCCCUAAAGGUGGUGGUGGGAGGGC (L-RNA aptamer) AAGACCAGCAGAGCA-Azide (DNA antisense)	0.625	Aptamer: 25 nt DNA antisense: 15 nt	25 mM Tris-HCl (pH 7.5), 1 mM MgCl2, 150 mM KCl	0.4 ± 0.1 nM (EMSA) 1.0 ± 0.6 nM (MST)	Electrophoretic mobility-shift assay (EMSA); Microscale thermophoresis (MST)	13.1 ± 1.2 nM	Competitive inhibition with EMSA	In vitro	L-Apt.4–1c-ASO15nt(APP) can inhibit APP protein expression and enable RNase H-mediated mRNA degradation
2024	Chem. Commun.	A selective HIV-1 RNA G-quadruplex-targeting L-aptamer–D-antisense conjugate inhibits HIV-1 minus strand transfer	Hengxin Feng, Chun Kit Kwok	10.1039/D4CC03448A	L-RNA aptamer-DNA antisense conjugate	L-Apt.T8-10D	HF-L-Apt.T8-10D	HIV-1 U3-III D-rG4	G4-SELEX-Seq	TTCTAATACGACTCACTATAGGTTACCAGCCTTCACTGC-(N30)-GCACCACGGTCGGTCACAC	Hexynyl-UCGAAUGGGGGACAGGGAGUGGGAUUUCGA (L-RNA) GCTCGCCACT-Azide (DNA antisense)	0.6316	Aptamer: 30 nt DNA antisense: 10 nt	25 mM Tris-HCl (pH 7.5), 1 mM MgCl2, 150 mM KCl	58.1 ± 4.9 nM (EMSA) 54.0 ± 15.6 nM (MST)	Electrophoretic mobility-shift assay (EMSA); Microscale thermophoresis (MST)	87.9 ± 13.1 nM	Competitive inhibition with EMSA	In vitro	L-Apt.T8-10D can inhibit HIV-1 U3-tRNA segment complementary binding and nucleocapsid interaction
2025	Small Methods	Specific targeting and imaging of RNA G-quadruplex (rG4) structure using non-G4-containing L-RNA aptamer and fluorogenic L-aptamer	Hill Lam Lau, Haizhou Zhao, Hengxin Feng, Chun Kit Kwok	10.1002/smtd.202401097	L-RNA	L-Apt.1-1	HLL-L-Apt.1-1	APP D-rG4	G4-SELEX-Seq	TTCTAATACGACTCACTATAGGTTACCAGCCTTCACTGC-(N30)-GCACCACGGTCGGTCACAC	GUGUAUAGAUGGGAAAGGGUUCUAUACGCA	0.4333	30	25 mM Tris-HCl (pH 7.5), 1 mM MgCl2, 150 mM KCl	12.48 ± 2.82 nM (EMSA)	Electrophoretic mobility-shift assay (EMSA)	N/A	N/A	N/A	L-Apt.1-1 can reduce APP expression by binding to APP rG4 located in 3' UTR.
2024	Angew. Chem. Int. Ed.	Rational design of L-RNA aptamer-peptide conjugate for efficient cell uptake and G-quadruplex-mediated gene control	Kun Zhang, Qichang Nie, Terrence Chi-Kong Lau, Chun Kit Kwok	10.1002/anie.202310798	L-RNA aptamer-peptide conjugate	Tamra_Ahx_R8_L-Apt.4-1c	KZ-Tamra_Ahx_R8_L-Apt.4-1c	hTERC D-rG4	N/A	N/A	Hexynyl-GCCCUAAAGGUGGUGGUGGGAGGGC (L-RNA) CPP: Tamra_Ahx_K(Azide)_RRRRRRRR-NH2	0.68	Aptamer: 25 nt Peptide: 8 aa	25 mM Tris-HCl (pH 7.5), 1 mM MgCl2, 150 mM KCl	66.18 ± 7.03 nM (MST)	Microscale thermophoresis (MST)	N/A	N/A	N/A	Conjugation of aptamers to cell-penetrating peptides (CPP) can significantly enhance their translocation into cytosol and subsequent targeting of rG4 of interest, as demonstrated with Tamra_Ahx_R8_L-Apt.4-1c.
2023	Nucleic Acids Res.	Selective targeting of parallel G-quadruplex structure using L-RNA aptamer	Danyang Ji, Jia-Hao Yuan, Shuo-Bin Chen, Jia-Heng Tan, Chun Kit Kwok	10.1093/nar/gkad900	L-RNA	L-Apt12-6	DJ-L-Apt12-6	c-kit 1 D-dG4	G4-SELEX-Seq	TTCTAATACGACTCACTATAGGTTACCAGCCTTCACTGC-(N40)-GCACCACGGTCGGTCACAC	CGCCGCCGGGUAUGAGGGAGGAGGGGGCGGCG	0.8125	32	25 mM Tris-HCl (pH 7.5), 10 mM MgCl2, 150 mM KCl	42.3 ± 1.9 nM (EMSA) 30.7 ± 7.7 nM (MST)	Electrophoretic mobility-shift assay (EMSA); Microscale thermophoresis (MST)	N/A	N/A	N/A	L-Apt12-6 suppresses c-kit 1 oncogene expression by selective targeting of c-kit 1 DNA G4.
2022	ACS Appl. Mater. Interfaces	Novel L-RNA aptamer controls APP gene expression in cells by targeting RNA G-quadruplex structure	Haizhou Zhao, Hei Yuen Wong, Danyang Ji, Kaixin Lyu, and Chun Kit Kwok	10.1021/acsami.2c06390	L-RNA	L-Apt.8f	HZ-L-Apt.8f	APP D-rG4	rG4-SELEX	TTCTAATACGACTCACTATAGGTTACCAGCCTTCACTGC-(N40)-GCACCACGGTCGGTCACAC	GCGGCAAGAGUGUGGGAGGGGGGUCGACGCCGC	0.7576	33	25 mM Tris-HCl (pH 8.0), 1 mM MgCl2, 150 mM KCl	24.06 ± 2.90 nM (EMSA)	Electrophoretic mobility-shift assay (EMSA)	N/A	N/A	N/A	L-Apt.8f suppresses the APP reporter gene and native transcript translation in cells.
2021	Nucleic Acids Res.	Circular L-RNA aptamer promotes target recognition and controls gene activity	Danyang Ji, Kaixin Lyu, Haizhou Zhao, Chun Kit Kwok	10.1093/nar/gkab593	L-RNA	cycL-Apt.4-1c	DJ-cycL-Apt.4-1c	hTERC D-rG4	N/A	N/A	Hexynyl-AAGCCCUAAAGGUGGUGGUGGGAGGGCAA-Azide	0.5667	29	25 mM Tris-HCl (pH 7.5), 1 mM MgCl2, 150 mM KCl	7.76 ± 0.95 nM (EMSA) 6.24 ± 1.65 nM (MST)	Electrophoretic mobility-shift assay (EMSA); Microscale thermophoresis (MST)	11.45 ± 1.06 nM	Competitive inhibition with EMSA	In vitro	cycL-Apt.4-1c inhibits the RNA-protein interaction between hTERC D-rG4 and DHX36.
2020	Nucleic Acids Res.	Specific suppression of D-RNA G-quadruplex-protein interaction with an L-RNA aptamer	Mubarak I Umar, Chun Kit Kwok	10.1093/nar/gkaa759	L-RNA	L-Apt.4-1c	MIU-L-Apt.4-1c	hTERC D-rG4	SELEX	TTCTAATACGACTCACTATAGGTTACCAGCCTTCACTGC-(N40)-GCACCACGGTCGGTCACAC	GCCCUAAAGGUGGUGGUGGGAGGGC	0.68	25	25 mM Tris-HCl (pH 7.5), 1 mM MgCl2, 150 mM KCl	74.9 ± 7.5 nM (EMSA) 59.1 ± 11.9 nM (MST)	Electrophoretic mobility-shift assay (EMSA); Microscale thermophoresis (MST)	1.69 ± 0.1 μM	Competitive inhibition with EMSA	In vitro	L-Apt.4-1c suppresses D-hTERC rG4-RHAU53 peptide interaction and Inhibits D-hTERC rG4-nucleolin interaction.
2020	Angew. Chem. Int. Ed.	Specific binding of a D-RNA G-quadruplex structure with an L-RNA aptamer	Chun-Yin Chan, Chun Kit Kwok	10.1002/anie.201914955	L-RNA	L-Ap3-7	CC-L-Ap3-7	TERRA D-rG4	SELEX	TTCTAATACGACTCACTATAGGTTACCAGCCTTCACTGC-(N40)-GCACCACGGTCGGTCACAC	GGCCUCACGGCGGGUGGGUGGGUUAGCUCGAUGGCC	0.7222	36	25 mM Tris-HCl (pH 7.5), 1 mM MgCl2, 150 mM KCl	99.0±20.3 nM	Electrophoretic mobility-shift assay (EMSA)	975.3±1.1 nM	Competitive inhibition with EMSA	In vitro	Ap3-7 interferes with TERRA-rG4–RHAU53 binding.
*Remark: Randomized regions may have different A:T:G:C ratio. For details, please see the referenced publication.
